# Supplementary material for: Study on New Dental Materials Containing Quinoxaline-Based Photoinitiators in Terms of Exothermicity of the Photopolymerization Process
Source: Int J Mol Sci. 2023 Feb 1;24(3):2752. doi: 10.3390/ijms24032752 (PMC9917465; doi:10.3390/ijms24032752)
Supplement: Supplementary file 1 [file ijms-24-02752-s001.zip]

Archive with 1 entries (1 files):
- ijms-2097049-supplementary.pdf
